# Supplementary material for: Impact of COVID-19 on Hospital Admissions for COPD Exacerbation: Lessons for Future Care
Source: Medicina (Kaunas). 2022 Jan 1;58(1):66. doi: 10.3390/medicina58010066 (PMC8778793; doi:10.3390/medicina58010066)
Supplement: Supplementary file 1 [file medicina-58-00066-s001.zip]

Archive with 1 entries (1 files):
- medicina-1495184-supplementary.pdf
